# Supplementary material for: Surfaceome analyses uncover CD98hc as an antibody drug-conjugate target in triple negative breast cancer
Source: J Exp Clin Cancer Res. 2022 Mar 22;41:106. doi: 10.1186/s13046-022-02330-4 (PMC8941813; doi:10.1186/s13046-022-02330-4)
Supplement: Supplementary file 2 — Additional file 2. [file 13046_2022_2330_MOESM2_ESM.xlsx]

## Sheet: Gene expression microarrays
Gene name	Fold change
IL2RB	1.98
CD69	2.65
IL10RA	2.16
LAMP3	2.78
CD86	2.14
CD38	2.34
CD52	1.92
IL12RB2	3.78
SLC6A17	3.53
FCGR1A	2.96
IL6R	1.69
ADAM15	1.81
EFNA3	1.89
EFNA1	1.63
SLAMF8	2.92
FCGR2A	2.51
FCGR2C	2.26
FCGR2B	2.62
TNFRSF9	2.65
SLC2A5	1.83
ATP13A2	1.54
PTAFR	1.67
CSF3R	1.58
SLC2A1	3.16
SLC6A9	1.93
SLC16A1	1.88
MUC1	1.73
CD84	1.99
FCGR3A	3.9
TNFSF4	2.16
PLXNA2	1.68
UNC5B	1.72
IL2RA	4.55
ADAM8	1.62
OR51B6	2.11
TMEM132A	1.66
LRFN4	1.69
TCIRG1	2.04
SLCO2B1	1.68
SLC37A2	2.43
ANO9	2.1
OR51G2	2.07
ACP2	1.58
SLC15A3	2.29
SLC29A2	1.54
UNC93B1	1.75
NOX4	5.53
GPRC5A	4.71
LGR5	5.09
CD163	2.31
SLC2A14	1.76
SLC2A3	1.7
C3AR1	1.61
OLR1	4.71
ITGA5	1.65
SLC41A2	1.57
SELPLG	1.64
GPC6	3.13
TNFSF13B	2.08
GJB2	9.65
SLC7A1	1.63
SLC15A1	4.49
GPR183	2.07
FLVCR2	2.35
TYRO3	1.6
AQP9	5.54
CD276	1.5
FURIN	1.8
MSLN	2.67
ABCC1	1.63
SCNN1G	1.79
SCNN1B	3.3
ITGAM	2.35
ITGAX	2.18
SLC6A8	2.26
ADCY7	1.77
SLC7A6	1.64
EMP2	1.6
GP2	3.06
ABCC12	5.03
ABCC11	4.45
SLC7A5	4.05
CD68	2.22
TMEM104	1.95
RHBDF2	2.41
SECTM1	1.95
CDH2	2.9
ABCA7	1.51
ICAM1	2.6
LDLR	1.97
CD97	1.57
SPINT2	1.59
PVR	1.52
C5AR1	3.43
EMP3	1.51
FPR3	3.47
LILRB1	1.92
EMR2	1.66
BST2	2.1
PLAUR	4.17
FPR1	2.83
LILRB3	1.88
LILRB2	2
LAIR1	1.67
SLC1A4	1.84
PROM2	1.56
CTLA4	2.03
ICOS	2.32
NRP2	1.98
SLC11A1	4.59
SDC1	2.38
SEMA4C	1.6
CXCR4	1.77
FAP	2.71
SIRPB2	1.93
SIGLEC1	2
PMEPA1	2.53
SLC5A3	1.57
ITGB2	2.16
SLC19A1	1.58
CELSR1	1.77
CCR4	1.95
ATP1B3	2.14
NUP210	2.16
CDCP1	2.07
CCR1	2.25
SLC26A6	1.81
MST1R	1.98
CD80	2.44
SEMA5B	1.75
CLDN1	3.82
ART3	7.17
NPR3	4.19
SLC1A3	2.5
FGFR4	1.87
SLC12A7	1.5
ANKH	1.88
HAVCR2	1.85
ADAM19	1.68
CD83	1.59
OR2W6P	5.74
OR2B6	2.96
LHFPL5	2.06
TMEM63B	1.7
CD109	1.77
TTYH3	2.12
GPNMB	1.84
ABCA13	3.71
PILRA	1.62
CLDN3	1.75
GPR37	1.6
CLEC5A	2.78
TRPV6	3.59
KEL	2.44
OR9A2	3.28
SLC39A14	1.56
ADAM9	1.67
LY6E	1.85
MSR1	4.03
CD274	2.5
PDCD1LG2	1.96
ERMP1	1.61
SEMA4D	1.55
GABBR2	4.37
TLR8	2.34
EBP	2.34
PLXNB3	2.06
PLXNA3	1.82
L1CAM	2
SLC10A3	1.52
TMEM158	4.11469
DSC2	3.89003
BACE2	1.85699
LRP8	2.66548
DCBLD1	2.5066
GPR161	2.19766
KCNK5	2.48217
UGT8	2.66662
PCDH17	1.57717
CHODL	2.45277
HLA-DOB	1.87891
SLC12A8	1.76724
IGSF6	1.67366
ATP13A3	2.71601
LRP12	1.50444
OPN3	1.61704
GPR180	1.7722
CLEC7A	2.66586
RTN4R	1.5081
ULBP2	2.12122
GPR19	1.78837
EGFR	1.53674
TLR1	1.84591
MICB	2.04415
FCGR1B	2.08534
SUSD4	2.08358
CHRNA5	1.70554
GFRA3	1.94754
ITGB8	1.57682
RHBDL2	3.10269
SLC3A2	1.54935
TMEM123	1.69348
GPR137C	2.57941
SLC39A4	1.84205
TMEFF1	2.43874
CD24	1.60704
RELT	1.61943
ABCC4	2.74964
LYPD1	1.92479
NRN1	1.97129
FGFR3	2.58228
SLC45A4	1.69864
HRH1	2.2191
GPC4	2.26608
SLCO4A1	1.80466
IL1RAP	1.64741
SCARB1	1.9798
SLC36A4	1.94127
P2RY1	2.27519
RECK	1.73587
TIGIT	1.56786
SVOPL	1.73323
TSPAN33	1.87259
CD8B	1.77798
GABRD	1.67214
LCT	1.78214
IL20RB	1.89096
CD28	1.54985
GPR158	1.83679
TREM1	1.53894
RPRML	2.39284
MANSC1	1.67621
NETO2	1.63681
P2RY14	1.55719
SUSD5	1.77945
ACE2	2.47769
KIAA1549L	2.08778
IL21R	2.00017
VCAM1	1.83838
PLXNA4	1.54176

## Sheet: Cell Surface Biotinylation
Accession	Gene Name
P33527	ABCC1
Q04771	ACVR1
O14672	ADAM10
O43184	ADAM12
Q13444	ADAM15
P78536	ADAM17
Q13443	ADAM9
Q13740	ALCAM
Q86SJ2	AMIGO2
Q9HCJ1	ANKH
Q4KMQ2	ANO6
P15144	ANPEP
Q9H6X2	ANTXR1
P58335	ANTXR2
Q06481	APLP2
P05067	APP
P05023	ATP1A1
P05026	ATP1B1
P54709	ATP1B3
O75882	ATRN
P30530	AXL
Q9Y5Z0	BACE2
P50895	BCAM
P36894	BMPR1A
Q13873	BMPR2
P35613	BSG
Q10589	BST2
Q7KYR7	BTN2A1
P78410	BTN3A2
O00478	BTN3A3
O43570	CA12
Q5VU97	CACHD1
Q9BY67	CADM1
Q8N126	CADM3
Q8NFZ8	CADM4
Q9HA72	CALHM2
Q6YHK3	CD109
P48509	CD151
Q9NZQ7	CD274
Q5ZPR3	CD276
Q9NPF0	CD320
P20138	CD33
P16671	CD36
P16070	CD44
P15529	CD46
Q08722	CD47
P08174	CD55
P19256	CD58
P13987	CD59
P08962	CD63
P32970	CD70
P21926	CD9
P48960	CD97
Q9H5V8	CDCP1
P55287	CDH11
P55289	CDH12
P55290	CDH13
P19022	CDH2
P55283	CDH4
P55285	CDH6
P56749	CLDN12
Q9NY35	CLDND1
Q9H6B4	CLMP
Q8NE01	CNNM3
Q6P4Q7	CNNM4
Q96NU0	CNTNAP3B
O75976	CPD
P14384	CPM
Q9NZV1	CRIM1
Q6UVK1	CSPG4
P78310	CXADR
Q14118	DAG1
Q8N8Z6	DCBLD1
Q96PD2	DCBLD2
Q08345	DDR1
Q16832	DDR2
Q14126	DSG2
P42892	ECE1
P52803	EFNA5
P98172	EFNB1
P52799	EFNB2
Q15768	EFNB3
P00533	EGFR
P0C7U0	ELFN1
P17813	ENG
P22413	ENPP1
P29317	EPHA2
P29320	EPHA3
P54764	EPHA4
P54756	EPHA5
P29323	EPHB2
P54753	EPHB3
P54760	EPHB4
O15197	EPHB6
P04626	ERBB2
Q96AP7	ESAM
P13726	F3
Q5VUB5	FAM171A1
A8MVW0	FAM171A2
Q6P995	FAM171B
Q12884	FAP
P25445	FAS
Q14517	FAT1
P55899	FCGRT
P11362	FGFR1
Q8N441	FGFRL1
O43155	FLRT2
Q14332	FZD2
O60353	FZD6
O75084	FZD7
P56159	GFRA1
Q9UJ14	GGT7
P48060	GLIPR1
Q9Y625	GPC6
Q14956	GPNMB
Q8IZF2	GPR116
Q9Y653	GPR56
Q30201	HFE
P30459	HLA-A
P18465	HLA-B
P30508	HLA-C
P01893	HLA-H
Q12891	HYAL2
P05362	ICAM1
P13598	ICAM2
P17181	IFNAR1
P15260	IFNGR1
P08069	IGF1R
P11717	IGF2R
O75054	IGSF3
Q969P0	IGSF8
Q08334	IL10RB
Q9NPH3	IL1RAP
P40189	IL6ST
P06213	INSR
P56199	ITGA1
O75578	ITGA10
Q9UKX5	ITGA11
P17301	ITGA2
P26006	ITGA3
P13612	ITGA4
P08648	ITGA5
P23229	ITGA6
P06756	ITGAV
P05556	ITGB1
P05106	ITGB3
P16144	ITGB4
P18084	ITGB5
Q9Y287	ITM2B
Q9NQX7	ITM2C
P78504	JAG1
P57087	JAM2
Q9BX67	JAM3
Q96J84	KIRREL
P32004	L1CAM
P11279	LAMP1
P13473	LAMP2
Q6UX15	LAYN
P01130	LDLR
Q7L985	LINGO2
Q12907	LMAN2
Q9UIQ6	LNPEP
O95490	LPHN2
Q96JA1	LRIG1
Q6UXM1	LRIG3
Q7Z4F1	LRP10
O75197	LRP5
Q14114	LRP8
Q8TF66	LRRC15
Q14392	LRRC32
P36941	LTBR
P20645	M6PR
P43121	MCAM
P08581	MET
Q29983	MICA
Q7Z6M3	MILR1
P08473	MME
P50281	MMP14
P51512	MMP16
O95297	MPZL1
O60487	MPZL2
Q9UBG0	MRC2
Q04912	MST1R
Q9BRK3	MXRA8
Q96S97	MYADM
Q9NZM1	MYOF
O15394	NCAM2
Q92542	NCSTN
Q92859	NEO1
O94856	NFASC
Q8N2Q7	NLGN1
Q8NFZ4	NLGN2
Q8N0W4	NLGN4X
P46531	NOTCH1
Q04721	NOTCH2
Q9UM47	NOTCH3
P20594	NPR2
P17342	NPR3
Q9Y639	NPTN
O14786	NRP1
O60462	NRP2
P21589	NT5E
Q96CW9	NTNG2
Q16288	NTRK3
Q9NZP5	OR5AC2
Q99650	OSMR
Q96RD7	PANX1
Q9HCL0	PCDH18
Q8TAB3	PCDH19
O60245	PCDH7
Q9HC56	PCDH9
Q9Y5G7	PCDHGA6
Q9Y5G4	PCDHGA9
Q9UN70	PCDHGC3
Q9BQ51	PDCD1LG2
P09619	PDGFRB
Q03405	PLAUR
Q9UIW2	PLXNA1
O75051	PLXNA2
P51805	PLXNA3
Q9HCM2	PLXNA4
O15031	PLXNB2
Q9Y4D7	PLXND1
O00592	PODXL
Q9NZ53	PODXL2
O43688	PPAP2C
P04156	PRNP
Q9UNN8	PROCR
Q9P2B2	PTGFRN
Q13308	PTK7
P10586	PTPRF
P23470	PTPRG
Q12913	PTPRJ
Q15262	PTPRK
P28827	PTPRM
Q13332	PTPRS
P15151	PVR
Q92692	PVRL2
Q9NQS3	PVRL3
O00391	QSOX1
Q6ZRP7	QSOX2
O95980	RECK
Q8IUW5	RELL1
Q6NW40	RGMB
Q8NC42	RNF149
Q9Y6N7	ROBO1
Q01973	ROR1
Q01974	ROR2
P04843	RPN1
Q8WTV0	SCARB1
Q9NPR2	SEMA4B
Q9C0C4	SEMA4C
Q92854	SEMA4D
O75326	SEMA7A
Q6UXD5	SEZ6L2
O43556	SGCE
Q96DD7	SHISA4
P78324	SIRPA
P53985	SLC16A1
O60669	SLC16A7
Q15758	SLC1A5
Q6T423	SLC22A25
Q9UGH3	SLC23A2
P50443	SLC26A2
Q99808	SLC29A1
P11166	SLC2A1
Q9Y6M5	SLC30A1
Q9H2H9	SLC38A1
Q96QD8	SLC38A2
Q9ULF5	SLC39A10
Q15043	SLC39A14
Q13433	SLC39A6
P08195	SLC3A2
Q8WWI5	SLC44A1
Q8IWA5	SLC44A2
Q9Y6M7	SLC4A7
Q9HAB3	SLC52A2
Q9Y289	SLC5A6
P30825	SLC7A1
Q01650	SLC7A5
P19634	SLC9A1
Q92581	SLC9A6
Q8IW52	SLITRK4
O94991	SLITRK5
Q99523	SORT1
Q8TCT8	SPPL2A
P43307	SSR1
O60279	SUSD5
Q7L0J3	SV2A
Q16563	SYPL1
P09758	TACSTD2
Q9NT68	TENM2
Q9P273	TENM3
P10646	TFPI
P04216	THY1
Q24JP5	TMEM132A
Q9NV96	TMEM30A
O00220	TNFRSF10A
P19438	TNFRSF1A
O75509	TNFRSF21
Q13641	TPBG
Q9C0H2	TTYH3
Q9BZM5	ULBP2
Q9BZM4	ULBP3
Q6EMK4	VASN
P98155	VLDLR

## Sheet: Plasma Membrane Preparation
Accession	Gene Name
P11117	ACP2
O14672	ADAM10
P78536	ADAM17
Q9H013	ADAM19
Q13443	ADAM9
Q13740	ALCAM
Q86SJ2	AMIGO2
P15144	ANPEP
Q9H6X2	ANTXR1
P58335	ANTXR2
Q06481	APLP2
P05067	APP
Q7Z3C6	ATG9A
P05023	ATP1A1
P05026	ATP1B1
P54709	ATP1B3
P23634	ATP2B4
O75882	ATRN
P30530	AXL
P50895	BCAM
P35613	BSG
Q10588	BST1
Q10589	BST2
Q9HA72	CALHM2
Q6YHK3	CD109
P48509	CD151
Q9NZQ7	CD274
Q5ZPR3	CD276
Q9NPF0	CD320
P20138	CD33
P16671	CD36
P16070	CD44
P15529	CD46
Q08722	CD47
P08174	CD55
P19256	CD58
P13987	CD59
P08962	CD63
P34810	CD68
P32970	CD70
P27701	CD82
P21926	CD9
P48960	CD97
P55287	CDH11
P55290	CDH13
P19022	CDH2
P55285	CDH6
P30532	CHRNA5
O14493	CLDN4
Q9H6B4	CLMP
Q13286	CLN3
O75976	CPD
P14384	CPM
Q6UVK1	CSPG4
Q14118	DAG1
Q96PD2	DCBLD2
Q16832	DDR2
Q14126	DSG2
P42892	ECE1
P98172	EFNB1
P52799	EFNB2
P00533	EGFR
Q6PCB8	EMB
P17813	ENG
Q9Y6X5	ENPP4
P29317	EPHA2
P54764	EPHA4
P54756	EPHA5
P29323	EPHB2
Q96AP7	ESAM
Q9Y624	F11R
P13726	F3
P25445	FAS
Q14517	FAT1
Q9H9S5	FKRP
P56159	GFRA1
P17302	GJA1
P48060	GLIPR1
Q9Y625	GPC6
Q14956	GPNMB
Q9Y653	GPR56
Q8NFJ5	GPRC5A
P30459	HLA-A
P18465	HLA-B
P30508	HLA-C
Q8TCT9	HM13
P15260	IFNGR1
P11717	IGF2R
Q969P0	IGSF8
Q9NPH3	IL1RAP
P40189	IL6ST
Q9UKX5	ITGA11
P17301	ITGA2
P26006	ITGA3
P13612	ITGA4
P08648	ITGA5
P23229	ITGA6
P06756	ITGAV
P05556	ITGB1
P18084	ITGB5
Q9Y287	ITM2B
Q9NQX7	ITM2C
P78504	JAG1
Q8NC54	KCT2
Q96J84	KIRREL
P32004	L1CAM
P11279	LAMP1
P13473	LAMP2
P01130	LDLR
Q12907	LMAN2
Q9UIQ6	LNPEP
Q07954	LRP1
Q7Z4F1	LRP10
Q9Y561	LRP12
Q14114	LRP8
P20645	M6PR
P43121	MCAM
P08581	MET
Q29983	MICA
P08473	MME
P50281	MMP14
O95297	MPZL1
Q9UBG0	MRC2
P15941	MUC1
Q96S97	MYADM
Q9NZM1	MYOF
O15394	NCAM2
Q92542	NCSTN
Q92859	NEO1
Q8N2Q7	NLGN1
Q04721	NOTCH2
Q9UM47	NOTCH3
O15118	NPC1
Q9Y639	NPTN
Q02297	NRG1
O14786	NRP1
O60462	NRP2
P21589	NT5E
Q96CW9	NTNG2
Q9NZP5	OR5AC2
Q99650	OSMR
Q86WC4	OSTM1
P19021	PAM
Q96RD7	PANX1
Q9UN70	PCDHGC3
P09619	PDGFRB
Q969N2	PIGT
Q03405	PLAUR
Q9UIW2	PLXNA1
O15031	PLXNB2
O00592	PODXL
O14494	PPAP2A
O14495	PPAP2B
P04156	PRNP
Q9UNN8	PROCR
Q9Y6M0	PRSS21
P49810	PSEN2
Q13308	PTK7
P10586	PTPRF
Q12913	PTPRJ
Q15262	PTPRK
Q13332	PTPRS
P53801	PTTG1IP
P15151	PVR
Q92692	PVRL2
Q9NQS3	PVRL3
O00391	QSOX1
Q6ZRP7	QSOX2
Q8NC42	RNF149
Q9Y6N7	ROBO1
Q9HCK4	ROBO2
P04843	RPN1
Q8WTV0	SCARB1
Q14108	SCARB2
Q9NRX5	SERINC1
Q6UXD5	SEZ6L2
O43556	SGCE
P78324	SIRPA
P53985	SLC16A1
O60669	SLC16A7
P41440	SLC19A1
P43007	SLC1A4
Q15758	SLC1A5
Q99808	SLC29A1
P11166	SLC2A1
Q9UGQ3	SLC2A6
Q9Y6M5	SLC30A1
O00400	SLC33A1
Q9H2H9	SLC38A1
Q96QD8	SLC38A2
Q15043	SLC39A14
Q13433	SLC39A6
P08195	SLC3A2
Q8NBI5	SLC43A3
Q8WWI5	SLC44A1
Q8IWA5	SLC44A2
Q9Y6M7	SLC4A7
Q9HAB3	SLC52A2
P53794	SLC5A3
P30825	SLC7A1
Q01650	SLC7A5
Q8IW52	SLITRK4
O94991	SLITRK5
Q99523	SORT1
O43291	SPINT2
Q8TCT8	SPPL2A
P43307	SSR1
Q13586	STIM1
Q8TCJ2	STT3B
Q16563	SYPL1
P09758	TACSTD2
Q13488	TCIRG1
Q9NT68	TENM2
Q9P273	TENM3
P37173	TGFBR2
O43493	TGOLN2
P04216	THY1
Q9NS93	TM7SF3
O15321	TM9SF1
Q99805	TM9SF2
Q9HD45	TM9SF3
Q92544	TM9SF4
Q9Y3B3	TMED7
Q9NUM4	TMEM106B
Q7Z7N9	TMEM179B
Q9NV96	TMEM30A
Q8NBN3	TMEM87A
Q96K49	TMEM87B
Q9P0T7	TMEM9
Q96JJ7	TMX3
O00220	TNFRSF10A
Q9UBN6	TNFRSF10D
P19438	TNFRSF1A
O75509	TNFRSF21
Q13641	TPBG
Q8NG11	TSPAN14
O60637	TSPAN3
O14817	TSPAN4
O43657	TSPAN6
Q9C0H2	TTYH3
Q96J42	TXNDC15
Q16880	UGT8
Q9BZM5	ULBP2
Q6EMK4	VASN

## Sheet: Total all approaches
Gene Name
ABCC1
ACP2
ACVR1
ADAM10
ADAM12
ADAM15
ADAM17
ADAM19
ADAM9
ALCAM
AMIGO2
ANKH
ANO6
ANPEP
ANTXR1
ANTXR2
APLP2
APP
ATG9A
ATP1A1
ATP1B1
ATP1B3
ATP2B4
ATRN
AXL
BACE2
BCAM
BMPR1A
BMPR2
BSG
BST1
BST2
BTN2A1
BTN3A2
BTN3A3
CA12
CACHD1
CADM1
CADM3
CADM4
CALHM2
CD109
CD151
CD274
CD276
CD320
CD33
CD36
CD44
CD46
CD47
CD55
CD58
CD59
CD63
CD68
CD70
CD82
CD9
CD97
CDCP1
CDH11
CDH12
CDH13
CDH2
CDH4
CDH6
CHRNA5
CLDN12
CLDN4
CLDND1
CLMP
CLN3
CNNM3
CNNM4
CNTNAP3B
CPD
CPM
CRIM1
CSPG4
CXADR
DAG1
DCBLD1
DCBLD2
DDR1
DDR2
DSG2
ECE1
EFNA5
EFNB1
EFNB2
EFNB3
EGFR
ELFN1
EMB
ENG
ENPP1
ENPP4
EPHA2
EPHA3
EPHA4
EPHA5
EPHB2
EPHB3
EPHB4
EPHB6
ERBB2
ESAM
F11R
F3
FAM171A1
FAM171A2
FAM171B
FAP
FAS
FAT1
FCGRT
FGFR1
FGFRL1
FKRP
FLRT2
FZD2
FZD6
FZD7
GFRA1
GGT7
GJA1
GLIPR1
GPC6
GPNMB
GPR116
GPR56
GPRC5A
HFE
HLA-A
HLA-B
HLA-C
HLA-H
HM13
HYAL2
ICAM1
ICAM2
IFNAR1
IFNGR1
IGF1R
IGF2R
IGSF3
IGSF8
IL10RB
IL1RAP
IL6ST
INSR
ITGA1
ITGA10
ITGA11
ITGA2
ITGA3
ITGA4
ITGA5
ITGA6
ITGAV
ITGB1
ITGB3
ITGB4
ITGB5
ITM2B
ITM2C
JAG1
JAM2
JAM3
KCT2
KIRREL
L1CAM
LAMP1
LAMP2
LAYN
LDLR
LINGO2
LMAN2
LNPEP
LPHN2
LRIG1
LRIG3
LRP1
LRP10
LRP12
LRP5
LRP8
LRRC15
LRRC32
LTBR
M6PR
MCAM
MET
MICA
MILR1
MME
MMP14
MMP16
MPZL1
MPZL2
MRC2
MST1R
MUC1
MXRA8
MYADM
MYOF
NCAM2
NCSTN
NEO1
NFASC
NLGN1
NLGN2
NLGN4X
NOTCH1
NOTCH2
NOTCH3
NPC1
NPR2
NPR3
NPTN
NRG1
NRP1
NRP2
NT5E
NTNG2
NTRK3
OR5AC2
OSMR
OSTM1
PAM
PANX1
PCDH18
PCDH19
PCDH7
PCDH9
PCDHGA6
PCDHGA9
PCDHGC3
PDCD1LG2
PDGFRB
PIGT
PLAUR
PLXNA1
PLXNA2
PLXNA3
PLXNA4
PLXNB2
PLXND1
PODXL
PODXL2
PPAP2A
PPAP2B
PPAP2C
PRNP
PROCR
PRSS21
PSEN2
PTGFRN
PTK7
PTPRF
PTPRG
PTPRJ
PTPRK
PTPRM
PTPRS
PTTG1IP
PVR
PVRL2
PVRL3
QSOX1
QSOX2
RECK
RELL1
RGMB
RNF149
ROBO1
ROBO2
ROR1
ROR2
RPN1
SCARB1
SCARB2
SEMA4B
SEMA4C
SEMA4D
SEMA7A
SERINC1
SEZ6L2
SGCE
SHISA4
SIRPA
SLC16A1
SLC16A7
SLC19A1
SLC1A4
SLC1A5
SLC22A25
SLC23A2
SLC26A2
SLC29A1
SLC2A1
SLC2A6
SLC30A1
SLC33A1
SLC38A1
SLC38A2
SLC39A10
SLC39A14
SLC39A6
SLC3A2
SLC43A3
SLC44A1
SLC44A2
SLC4A7
SLC52A2
SLC5A3
SLC5A6
SLC7A1
SLC7A5
SLC9A1
SLC9A6
SLITRK4
SLITRK5
SORT1
SPINT2
SPPL2A
SSR1
STIM1
STT3B
SUSD5
SV2A
SYPL1
TACSTD2
TCIRG1
TENM2
TENM3
TFPI
TGFBR2
TGOLN2
THY1
TM7SF3
TM9SF1
TM9SF2
TM9SF3
TM9SF4
TMED7
TMEM106B
TMEM132A
TMEM179B
TMEM30A
TMEM87A
TMEM87B
TMEM9
TMX3
TNFRSF10A
TNFRSF10D
TNFRSF1A
TNFRSF21
TPBG
TSPAN14
TSPAN3
TSPAN4
TSPAN6
TTYH3
TXNDC15
UGT8
ULBP2
ULBP3
VASN
VLDLR
IL2RB
CD69
IL10RA
LAMP3
CD86
CD38
CD52
IL12RB2
SLC6A17
FCGR1A
IL6R
EFNA3
EFNA1
SLAMF8
FCGR2A
FCGR2C
FCGR2B
TNFRSF9
SLC2A5
ATP13A2
PTAFR
CSF3R
SLC6A9
CD84
FCGR3A
TNFSF4
UNC5B
IL2RA
ADAM8
OR51B6
LRFN4
SLCO2B1
SLC37A2
ANO9
OR51G2
SLC15A3
SLC29A2
UNC93B1
NOX4
LGR5
CD163
SLC2A14
SLC2A3
C3AR1
OLR1
SLC41A2
SELPLG
TNFSF13B
GJB2
SLC15A1
GPR183
FLVCR2
TYRO3
AQP9
FURIN
MSLN
SCNN1G
SCNN1B
ITGAM
ITGAX
SLC6A8
ADCY7
SLC7A6
EMP2
GP2
ABCC12
ABCC11
TMEM104
RHBDF2
SECTM1
ABCA7
C5AR1
EMP3
FPR3
LILRB1
EMR2
FPR1
LILRB3
LILRB2
LAIR1
PROM2
CTLA4
ICOS
SLC11A1
SDC1
CXCR4
SIRPB2
SIGLEC1
PMEPA1
ITGB2
CELSR1
CCR4
NUP210
CCR1
SLC26A6
CD80
SEMA5B
CLDN1
ART3
SLC1A3
FGFR4
SLC12A7
HAVCR2
CD83
OR2W6P
OR2B6
LHFPL5
TMEM63B
ABCA13
PILRA
CLDN3
GPR37
CLEC5A
TRPV6
KEL
OR9A2
LY6E
MSR1
ERMP1
GABBR2
TLR8
EBP
PLXNB3
SLC10A3
TMEM158
DSC2
GPR161
KCNK5
PCDH17
CHODL
HLA-DOB
SLC12A8
IGSF6
ATP13A3
OPN3
GPR180
CLEC7A
RTN4R
GPR19
TLR1
MICB
FCGR1B
SUSD4
GFRA3
ITGB8
RHBDL2
TMEM123
GPR137C
SLC39A4
TMEFF1
CD24
RELT
ABCC4
LYPD1
NRN1
FGFR3
SLC45A4
HRH1
GPC4
SLCO4A1
SLC36A4
P2RY1
TIGIT
SVOPL
TSPAN33
CD8B
GABRD
LCT
IL20RB
CD28
GPR158
TREM1
RPRML
MANSC1
NETO2
P2RY14
ACE2
KIAA1549L
IL21R
VCAM1
