# Supplementary material for: Surfaceome analyses uncover CD98hc as an antibody drug-conjugate target in triple negative breast cancer
Source: J Exp Clin Cancer Res. 2022 Mar 22;41:106. doi: 10.1186/s13046-022-02330-4 (PMC8941813; doi:10.1186/s13046-022-02330-4)
Supplement: Supplementary file 3 — Additional file 3. [file 13046_2022_2330_MOESM3_ESM.xlsx]

## Sheet: Supplementary table 2
MDA-MB-231_csb	BT549_csb	HS578T_csb	MDA-MB-231_pmp	BT549_pmp	HS578T_pmp	SUH	HBS	TBC	Gene name	Protein name	score
X	X	X	X	X	X	X	X	X	SLC2A1	GLUT1	9
X	X	X	X	X	X	X	X	X	SLC7A5	LAT1	9
X	X	X	X	X	X	X		X	ATP1B3	ATPB-3	8
X	X	X	X	X	X	X		X	CD276	CD276	8
X	X	X	X	X	X	X		X	LDLR	LDL receptor	8
X	X	X	X	X	X	X			ITGA5	Integrin alpha-5	7
X	X	X		X	X	X	X		PLAUR	U-PAR	7
X	X	X	X	X	X	X			PVR	Poliovirus receptor	7
X	X	X	X	X	X			X	SCARB1	SRB1	7
	X	X		X	X	X	X	X	SLC16A1	MCT 1	7
	X	X	X	X	X	X		X	TTYH3	hTTY3	7
	X	X	X	X	X	X			ADAM9	ADAM 9	6
	X	X		X	X	X	X		CD109	CD109	6
X		X	X	X	X		X		EGFR	EGFR	6
X		X	X	X	X			X	SLC3A2	CD98	6
X		X	X		X	X			CD97	CD97 molecule	5
	X	X		X	X	X			CDH2	Cadherin-2	5
	X	X			X		X	X	LRP8	LRP-8	5
X	X	X		X		X			NRP2	Neuropilin 2	5
X		X		X	X	X			SLC39A14	ZIP-14	5
	X	X		X	X	X			SLC7A1	CAT-1	5
X		X			X		X	X	ULBP2	ALCAN-alpha	5
			X	X	X	X			ACP2	LAP	4
		X		X	X	X			BST2	BST-2	4
X	X		X			X			CD274	PD-L1	4
X		X					X	X	DCBLD1	Discoidin, CUB and LCCL domain-containing protein 1	4
		X			X	X	X		GPNMB	Transmembrane glycoprotein NMB	4
X		X				X		X	ICAM1	ICAM-1	4
X		X		X				X	IL1RAP	IL-1RAcP	4
X			X		X	X			L1CAM	N-CAM-L1	4
X		X				X		X	TMEM132A	Transmembrane protein 132A	4
X	X					X			ADAM15	ADAM 15	3
				X		X		X	ADAM19	ADAM 19	3
X							X	X	BACE2	Beta-secretase 2	3
					X		X	X	CHRNA5	Neurol acetylcholine receptor subunit alpha-5	3
		X				X		X	FAP	FAPalpha	3
	X			X		X			GPC6	Glypican-6	3
			X			X		X	GPRC5A	RAIG-1	3
				X			X	X	LRP12	LRP-12	3
	X					X		X	NPR3	ANP-C	3
	X	X				X			PDCD1LG2	PD-L2	3
X	X					X			PLXNA2	Plexin-A2	3
	X	X						X	SUSD5	Sushi domain-containing protein 5	3
			X				X	X	UGT8	Cerebroside synthase	3
X						X			ABCC1	Multidrug resistance-associated protein 1	2
	X					X			ANKH	Progressive ankylosis protein homolog	2
			X			X			CD68	Macrosialin	2
X						X			CDCP1	SIMA135	2
X						X			MST1R	MSP receptor	2
				X		X			MUC1	Mucin-1	2
		X				X			PLXNA3	Plexin-A3	2
		X						X	PLXNA4	Plexin-A4	2
		X						X	RECK	hRECK	2
		X				X			SEMA4C	Semaphorin-4C	2
		X				X			SEMA4D	Semaphorin-4D	2
					X	X			SLC19A1	FOLT	2
					X	X			SLC1A4	Solute carrier family 1 member 4	2
					X	X			SLC5A3	Solute carrier family 5 member 3	2
			X			X			SPINT2	Kunitz-type protease inhibitor 2	2
					X	X			TCIRG1	TIRC7	2
